# Supplementary material for: Effects of Processing on Starch Structure, Textural, and Digestive Property of “Horisenbada”, a Traditional Mongolian Food
Source: Foods. 2022 Jan 13;11(2):212. doi: 10.3390/foods11020212 (PMC8774302; doi:10.3390/foods11020212)
Supplement: Supplementary file 1 [file foods-11-00212-s001.zip]

Archive with 1 entries (1 files):
- foods-1515991-supplementary-final version.pdf
